# Supplementary material for: Glycoprotein M6B suppresses the maintenance of glioma stem cell stemness and proliferation via the integrin β1/β-catenin pathway
Source: Front Mol Biosci. 2025 Dec 10;12:1731116. doi: 10.3389/fmolb.2025.1731116 (PMC12727601; doi:10.3389/fmolb.2025.1731116)
Supplement: Supplementary file 1 [file Table2.xlsx]

## Sheet: sheet1
Figure 1G
MES 28-Extreme limiting dilution analysis									MES 505-Extreme limiting dilution analysis
Dose	Tested	Response	Group						Dose	Tested	Response	Group
5	20	4	control						5	20	3	control
10	20	7	control						10	20	6	control
15	20	11	control						15	20	12	control
20	20	14	control						20	20	15	control
25	20	19	control						25	20	18	control
30	20	20	control						30	20	20	control
5	20	1	GPM6B						5	20	0	GPM6B
10	20	1	GPM6B						10	20	1	GPM6B
15	20	3	GPM6B						15	20	4	GPM6B
20	20	7	GPM6B						20	20	6	GPM6B
25	20	9	GPM6B						25	20	11	GPM6B
30	20	11	GPM6B						30	20	12	GPM6B
35	20	14	GPM6B						35	20	15	GPM6B
40	20	16	GPM6B						40	20	17	GPM6B
45	20	17	GPM6B						45	20	17	GPM6B
50	20	19	GPM6B						50	20	18	GPM6B
55	20	20	GPM6B						55	20	19	GPM6B
60	20	20	GPM6B						60	20	20	GPM6B
Figure 4C
MES 28-Extreme limiting dilution analysis									MES 505-Extreme limiting dilution analysis
Dose	Tested	Response	Group						Dose	Tested	Response	Group
5	20	3	control						5	20	3	control
10	20	6	control						10	20	7	control
15	20	12	control						15	20	10	control
20	20	15	control						20	20	13	control
25	20	19	control						25	20	18	control
30	20	20	control						30	20	20	control
5	20	0	GPM6B						5	20	1	GPM6B
10	20	1	GPM6B						10	20	2	GPM6B
15	20	2	GPM6B						15	20	3	GPM6B
20	20	6	GPM6B						20	20	7	GPM6B
25	20	9	GPM6B						25	20	10	GPM6B
30	20	12	GPM6B						30	20	11	GPM6B
35	20	14	GPM6B						35	20	13	GPM6B
40	20	15	GPM6B						40	20	16	GPM6B
45	20	16	GPM6B						45	20	18	GPM6B
50	20	19	GPM6B						50	20	19	GPM6B
55	20	19	GPM6B						55	20	20	GPM6B
60	20	20	GPM6B						60	20	20	GPM6B
5	20	6	Lv-β-catenin						5	20	7	Lv-β-catenin
10	20	11	Lv-β-catenin						10	20	10	Lv-β-catenin
15	20	18	Lv-β-catenin						15	20	17	Lv-β-catenin
20	20	20	Lv-β-catenin						20	20	20	Lv-β-catenin
25	20	20	Lv-β-catenin						25	20	20	Lv-β-catenin
5	20	5	Lv-SOCS3						5	20	4	Lv-SOCS3
10	20	9	Lv-SOCS3						10	20	8	Lv-SOCS3
15	20	13	Lv-SOCS3						15	20	14	Lv-SOCS3
20	20	17	Lv-SOCS3						20	20	18	Lv-SOCS3
25	20	20	Lv-SOCS3						25	20	20	Lv-SOCS3
5	20	2	GPM6B+β-catenin						5	20	2	GPM6B+β-catenin
10	20	7	GPM6B+β-catenin						10	20	6	GPM6B+β-catenin
15	20	11	GPM6B+β-catenin						15	20	11	GPM6B+β-catenin
20	20	16	GPM6B+β-catenin						20	20	14	GPM6B+β-catenin
25	20	17	GPM6B+β-catenin						25	20	17	GPM6B+β-catenin
30	20	20	GPM6B+β-catenin						30	20	20	GPM6B+β-catenin
5	20	2	GPM6B+SOCS3						5	20	2	GPM6B+SOCS3
10	20	6	GPM6B+SOCS3						10	20	7	GPM6B+SOCS3
15	20	11	GPM6B+SOCS3						15	20	10	GPM6B+SOCS3
20	20	15	GPM6B+SOCS3						20	20	14	GPM6B+SOCS3
25	20	17	GPM6B+SOCS3						25	20	18	GPM6B+SOCS3
30	20	20	GPM6B+SOCS3						30	20	20	GPM6B+SOCS3
