# Supplementary material for: Glycoprotein M6B suppresses the maintenance of glioma stem cell stemness and proliferation via the integrin β1/β-catenin pathway
Source: Front Mol Biosci. 2025 Dec 10;12:1731116. doi: 10.3389/fmolb.2025.1731116 (PMC12727601; doi:10.3389/fmolb.2025.1731116)
Supplement: Supplementary file 2 [file Table3.xlsx]

## Sheet: PCR
Figure 3D
MES 28-SOCS3-PCR
Group	Target Name	CT mean	Target Name	CT mean	mean	∆CT	mean	-∆∆CT	2-∆∆CT
Control	SOCS3	25.302	β-actin	20.4101	20.3656	4.93642	4.81371	-0.122707	0.918462
Control	SOCS3	25.0176	β-actin	20.3394		4.65203		0.16168	1.11859
Control	SOCS3	25.2183	β-actin	20.3473		4.85268		-0.0389728	0.973348
Lv-β-catenin	SOCS3	23.1845	β-actin	20.1511	20.1482	3.03635		1.77736	3.42799
Lv-β-catenin	SOCS3	23.2498	β-actin	20.1581		3.10165		1.71206	3.27627
Lv-β-catenin	SOCS3	23.2022	β-actin	20.1354		3.05402		1.75969	3.38624
sh-β-catenin	SOCS3	27.1105	β-actin	20.276	20.2558	6.85467		-2.04096	0.243002
sh-β-catenin	SOCS3	27.104	β-actin	20.208		6.84818		-2.03447	0.244097
sh-β-catenin	SOCS3	27.186	β-actin	20.2834		6.9302		-2.11649	0.230608
MES 505-SOCS3-PCR
Group	Target Name	CT mean	Target Name	CT mean	mean	∆CT	mean	-∆∆CT	2-∆∆CT
Control	SOCS3	25.0453	β-actin	20.2751	20.233	4.81231	4.86032	0.0480148	1.03384
Control	SOCS3	25.1266	β-actin	20.2021		4.89361		-0.0332868	0.977192
Control	SOCS3	25.108	β-actin	20.2217		4.87505		-0.0147281	0.989843
Lv-β-catenin	SOCS3	23.3711	β-actin	20.2801	20.2201	3.15097		1.70936	3.27015
Lv-β-catenin	SOCS3	23.4197	β-actin	20.1741		3.1996		1.66073	3.16176
Lv-β-catenin	SOCS3	23.391	β-actin	20.2062		3.17086		1.68946	3.22537
sh-β-catenin	SOCS3	27.8851	β-actin	20.284	20.2485	7.6366		-2.77628	0.145968
sh-β-catenin	SOCS3	27.686	β-actin	20.2822		7.43752		-2.57719	0.167567
sh-β-catenin	SOCS3	27.7831	β-actin	20.1792		7.53459		-2.67427	0.156662
Supplementary Figure 1
MES 28-Integrin β1-PCR
Group	Target Name	CT mean	Target Name	CT mean	mean	∆CT	mean	-∆∆CT	2-∆∆CT
Control	Integrin β1	24.5136	β-actin	20.158	20.1596	4.354	4.34635	-0.00764555	0.994715
Control	Integrin β1	24.4952	β-actin	20.1673		4.33561		0.0107461	1.00748
Control	Integrin β1	24.5091	β-actin	20.1535		4.34945		-0.00310051	0.997853
Lv-GPM6B	Integrin β1	24.491	β-actin	20.2141	20.2193	4.27173		0.0746239	1.05309
Lv-GPM6B	Integrin β1	24.5481	β-actin	20.2067		4.32883		0.0175224	1.01222
Lv-GPM6B	Integrin β1	24.581	β-actin	20.237		4.36175		-0.0153934	0.989387
MES 28-GPM6B-PCR
Group	Target Name	CT mean	Target Name	CT mean	mean	∆CT	mean	-∆∆CT	2-∆∆CT
Control	GPM6B	29.3253	β-actin	20.1347	20.1251	9.20017	9.20947	0.009299	1.00647
Control	GPM6B	29.3102	β-actin	20.1488		9.18501		0.0244641	1.0171
Control	GPM6B	29.3684	β-actin	20.092		9.24323		-0.0337631	0.976869
sh-Integrin β1	GPM6B	29.3848	β-actin	20.189	20.1812	9.20362		0.00584548	1.00406
sh-Integrin β1	GPM6B	29.408	β-actin	20.171		9.22681		-0.0173445	0.98805
sh-Integrin β1	GPM6B	29.4561	β-actin	20.1836		9.27486		-0.065389	0.955688
MES 505-Integrin β1-PCR
group	Target Name	CT mean	Target Name	CT mean	mean	∆CT	mean	-∆∆CT	2-∆∆CT
NC	Integrin β1	24.631	β-actin	20.143	20.1273	4.50368	4.48746	-0.0162239	0.988817
NC	Integrin β1	24.5852	β-actin	20.0516		4.45783		0.0296224	1.02074
NC	Integrin β1	24.6282	β-actin	20.1874		4.50085		-0.0133986	0.990756
Lv-GPM6B	Integrin β1	24.648	β-actin	20.3041	20.1922	4.45587		0.031581	1.02213
Lv-GPM6B	Integrin β1	24.743	β-actin	20.145		4.55086		-0.0634073	0.957001
Lv-GPM6B	Integrin β1	24.6971	β-actin	20.1273		4.50493		-0.0174724	0.987962
MES 505-GPM6B-PCR
group	Target Name	CT mean	Target Name	CT mean	mean	∆CT	mean	-∆∆CT	2-∆∆CT
NC	GPM6B	29.238	β-actin	20.2981	20.292	8.94597	8.93565	-0.0103195	0.992873
NC	GPM6B	29.188	β-actin	20.3017		8.89599		0.0396625	1.02787
NC	GPM6B	29.257	β-actin	20.2764		8.965		-0.029343	0.979866
sh-Integrin β1	GPM6B	29.3442	β-actin	20.234	20.2463	9.09796		-0.162306	0.893595
sh-Integrin β1	GPM6B	29.2283	β-actin	20.3561		8.98198		-0.0463245	0.9684
sh-Integrin β1	GPM6B	29.206	β-actin	20.1488		8.95971		-0.0240577	0.983463
