# Supplementary material for: Glycoprotein M6B suppresses the maintenance of glioma stem cell stemness and proliferation via the integrin β1/β-catenin pathway
Source: Front Mol Biosci. 2025 Dec 10;12:1731116. doi: 10.3389/fmolb.2025.1731116 (PMC12727601; doi:10.3389/fmolb.2025.1731116)
Supplement: Supplementary file 3 [file Table4.xlsx]

## Sheet: Sheet1
	Total Flux [p/s]	7days	14days	21days	28days
Control	C1	1309000	37020000	146500000	520400000
	C2	1360000	36220000	145800000	508000000
	C3	1278000	34840000	158900000	525200000
	C4	1271000	36920000	141200000	519100000
	C5	1345000	35860000	155100000	530800000
Lv-GPM6B	G1	509000	2562000	35340000	139000000
	G2	435000	2520000	40150000	150200000
	G3	492000	2803000	36200000	138000000
	G4	498200	2327000	34010000	140600000
	G5	515000	2270000	33280000	148300000
Lv-β-catenin	Lv-β1	2211000	48060000	372000000	980000000
	Lv-β2	2252000	46800000	388500000	971700000
	Lv-β3	2180000	48200000	391400000	1021000000
	Lv-β4	2391000	48500000	385000000	954000000
	Lv-β5	2274000	47670000	375000000	975000000
Lv-SOCS3	Lv-S1	2160000	48230000	382500000	959400000
	Lv-S2	2110000	46010000	365100000	946100000
	Lv-S3	2010000	47600000	370400000	960900000
	Lv-S4	2096000	47300000	352000000	989100000
	Lv-S5	1936000	47710000	361000000	931000000
Lv-GPM6B+Lv-β-catenin	G+β1	1520000	35320000	138100000	361300000
	G+β2	1630000	35980000	128900000	348000000
	G+β3	1505000	34570000	143400000	337000000
	G+β4	1562000	34910000	138700000	355200000
	G+β5	1480000	36850000	129200000	350400000
Lv-GPM6B+Lv-SOCS3	G+S1	1590000	34640000	130100000	338500000
	G+S2	1624000	35150000	121500000	323100000
	G+S3	1680000	34810000	128300000	375600000
	G+S4	1453000	35970000	143400000	362000000
	G+S5	1510000	35510000	131200000	327900000
