# Supplementary material for: Glycoprotein M6B suppresses the maintenance of glioma stem cell stemness and proliferation via the integrin β1/β-catenin pathway
Source: Front Mol Biosci. 2025 Dec 10;12:1731116. doi: 10.3389/fmolb.2025.1731116 (PMC12727601; doi:10.3389/fmolb.2025.1731116)
Supplement: Supplementary file 4 [file Table1.xlsx]

## Sheet: Fig 1D-GO-KEGG
CGGA-GPM6B-related genes												TCGA-GPM6B-related genes
names												names
SLC9A1												APC
LAMB1												ARAP2
NTAN1												ARHGAP12
MYO1G												ARNT2
FAM20A												ASB3
COL6A2												ASCC1
FAM109B												ASPA
ECM1												ASTN1
STC1												ATP1A2
CLEC11A												ATP6V1G2
SPON2												B3GALNT2
COL6A3												B3GAT1
LEPRE1												BAI3
OLFML2B												BAK1
FKBP11												BCAN
HSPG2												BDNFOS
FN1												C14orf132
IFNGR2												C1orf61
ANPEP												C1orf95
BGN												C20orf20
PLXND1												C21orf131
COL3A1												C2orf88
NDUFA4L2												C4orf12
RP4.647J21.1												C5orf53
THBD												C7orf41
GLA												C8orf46
TMEM214												CADM2
IBSP												CAMK2G
CITED2												CARM1
VDR												CD248
TWF2												CD38
HTRA3												CDCA4
PDLIM1												CDH10
AC093850.2												CDH20
SBNO2												CDR2
TCIRG1												CECR2
IGFBP2												CHDH
KDELR3												CHPF2
MMP11												CLASP2
ENG												CMTM5
SH2D2A												COL1A2
MMP9												COL3A1
TPM4												COL5A1
SLC25A19												CPE
SERPINH1												CRABP2
IGFBP4												CRB1
MYO1C												CSDC2
PDLIM7												CTHRC1
SPAG4												CTNNA3
LOX												CTNND2
PHLDA2												CXorf1
MAP2K3												DAAM2
COL15A1												DCAF15
C1orf85												DCLK2
LRRC32												DENND5A
ATF5												DHFRL1
PPP1R15A												DPP10
P4HB												DPP6
KDELR1												DSCAM
EXOC3L2												DSN1
IL2RA												DST
EMILIN1												EDNRB
MGAT4B												ENHO
LYPLA2												ERBB4
PFN1												FAIM2
PTGIR												FAM120C
NNMT												FAM123A
VASN												FAM149B1
G0S2												FAM169A
DOK3												FAM171B
ITGA5												FAM192A
CLIC1												FAM19A5
DOK2												FAM69A
SRPR												FBXW11
CASP4												FEZ1
COL4A2												FHL1
TMEM2												FKBP11
TNFRSF14												FLJ16779
VASP												FMN2
FES												FMNL2
POSTN												FRMD5
SDC1												FRY
JAK3												FSD1L
SOCS3												FUT9
ICAM3												FXYD6
CLCF1												GABRG1
HSPA6												GALNT13
SECTM1												GAN
PRKACA												GATS
FOSL1												GCLC
ROR2												GGA2
SERPINF1												GLT25D1
RAC2												GLUD1
												GLUD2
												GNAO1
												GOLM1
												GPM6A
												GPR75
												GPRC5B
												GPT2
												GRAMD3
												GRIA3
												GRIA4
												GRID1
												GRIK4
												HADHB
												MAPK10
GPM6B-related genes GO BP-CGGA												GPM6B-related genes GO BP-TCGA
ID	Description	GeneRatio	BgRatio	pvalue	p.adjust	qvalue	geneID	Count	ONT			ID	Description	GeneRatio	BgRatio	pvalue	p.adjust	qvalue	geneID	Count	ONT
GO:0070887	cellular response to chemical stimulus	41/85	3100/17910	4.85557e-11	2.01992e-08	1.50608e-08	SLC9A1/ECM1/STC1/SPON2/FN1/IFNGR2/COL3A1/IBSP/CITED2/VDR/TWF2/HTRA3/SBNO2/TCIRG1/IGFBP2/KDELR3/ENG/MMP9/MYO1C/LOX/MAP2K3/LRRC32/PPP1R15A/P4HB/IL2RA/EMILIN1/VASN/ITGA5/CASP4/COL4A2/TNFRSF14/FES/POSTN/SDC1/JAK3/SOCS3/CLCF1/PRKACA/ROR2/SERPINF1/RAC2	41	BP			GO:0007399	nervous system development	26/78	2216/17910	1.17207e-06	0.00159918	0.00137279	ARNT2/ASPA/ASTN1/BAK1/BCAN/CAMK2G/CARM1/CD38/COL3A1/CRABP2/CRB1/CTHRC1/CTNND2/DAAM2/DCLK2/DENND5A/DSCAM/EDNRB/ERBB4/FAIM2/FEZ1/FUT9/GLUD1/GNAO1/GPM6A/GPRC5B	26	BP
GO:0007166	cell surface receptor signaling pathway	36/85	2831/17910	4.66235e-09	1.16372e-06	8.67688e-07	MYO1G/ECM1/FN1/IFNGR2/PLXND1/COL3A1/CITED2/HTRA3/TCIRG1/IGFBP2/ENG/SH2D2A/MMP9/IGFBP4/MYO1C/LOX/LRRC32/P4HB/IL2RA/EMILIN1/PFN1/PTGIR/VASN/G0S2/ITGA5/DOK2/CASP4/TNFRSF14/POSTN/SDC1/JAK3/SOCS3/ICAM3/CLCF1/PRKACA/ROR2	36	BP			GO:0048699	generation of neurons	20/78	1398/17910	1.51294e-06	0.00159918	0.00137279	ASPA/ASTN1/CARM1/CD38/COL3A1/CRABP2/CRB1/CTHRC1/CTNND2/DAAM2/DCLK2/DENND5A/DSCAM/EDNRB/ERBB4/FAIM2/FEZ1/GNAO1/GPM6A/GPRC5B	20	BP
GO:0030154	cell differentiation	43/85	3923/17910	5.56011e-09	1.26164e-06	9.40696e-07	SLC9A1/LAMB1/ECM1/STC1/HSPG2/FN1/ANPEP/COL3A1/IBSP/CITED2/VDR/TWF2/SBNO2/TCIRG1/MMP11/ENG/SH2D2A/MMP9/TPM4/SERPINH1/PDLIM7/SPAG4/LOX/COL15A1/ATF5/KDELR1/IL2RA/LYPLA2/VASN/ITGA5/CLIC1/DOK2/COL4A2/VASP/FES/POSTN/SDC1/JAK3/SOCS3/CLCF1/PRKACA/ROR2/SERPINF1	43	BP			GO:0035235	ionotropic glutamate receptor signaling pathway	4/78	25/17910	3.92771e-06	0.00217354	0.00186585	GRIA3/GRIA4/GRID1/GRIK4	4	BP
GO:0048666	neuron development	11/85	1003/17910	0.0076942	0.0631448	0.0470817	LAMB1/FN1/TWF2/PDLIM7/ATF5/LYPLA2/DOK2/VASP/FES/POSTN/SERPINF1	11	BP			GO:0022008	neurogenesis	20/78	1492/17910	4.11266e-06	0.00217354	0.00186585	ASPA/ASTN1/CARM1/CD38/COL3A1/CRABP2/CRB1/CTHRC1/CTNND2/DAAM2/DCLK2/DENND5A/DSCAM/EDNRB/ERBB4/FAIM2/FEZ1/GNAO1/GPM6A/GPRC5B	20	BP
GO:0031175	neuron projection development	10/85	879/17910	0.00861923	0.0684979	0.051073	LAMB1/FN1/TWF2/PDLIM7/LYPLA2/DOK2/VASP/FES/POSTN/SERPINF1	10	BP			GO:0043648	dicarboxylic acid metabolic process	5/78	87/17910	3.84702e-05	0.0150516	0.0129208	ASPA/GCLC/GLUD1/GLUD2/GPT2	5	BP
GO:0022008	neurogenesis	14/85	1492/17910	0.0102142	0.0762111	0.0568241	LAMB1/FN1/COL3A1/TWF2/PDLIM7/ATF5/LYPLA2/DOK2/VASP/FES/POSTN/CLCF1/ROR2/SERPINF1	14	BP			GO:0043649	dicarboxylic acid catabolic process	3/78	16/17910	4.27197e-05	0.0150516	0.0129208	ASPA/GLUD1/GLUD2	3	BP
GO:0019220	regulation of phosphate metabolic process	15/85	1671/17910	0.0115326	0.0824797	0.0614981	FAM20A/FN1/ENG/MMP9/IGFBP4/LOX/MAP2K3/PPP1R15A/EMILIN1/ITGA5/SOCS3/CLCF1/PRKACA/ROR2/RAC2	15	BP			GO:0030182	neuron differentiation	16/78	1244/17910	7.56655e-05	0.022851	0.0196161	CARM1/CD38/CRABP2/CRB1/CTHRC1/CTNND2/DCLK2/DENND5A/DSCAM/EDNRB/ERBB4/FAIM2/FEZ1/GNAO1/GPM6A/GPRC5B	16	BP
GO:0060348	bone development	4/85	189/17910	0.0125285	0.0875939	0.0653113	STC1/ENG/SERPINH1/LOX	4	BP			GO:0007166	cell surface receptor signaling pathway	26/78	2831/17910	9.94537e-05	0.0262806	0.0225603	APC/ATP6V1G2/CAMK2G/CD38/COL1A2/COL3A1/CPE/CTHRC1/CTNND2/DAAM2/DSCAM/DST/EDNRB/ENHO/ERBB4/FAIM2/FBXW11/GCLC/GNAO1/GPR75/GPRC5B/GRIA3/GRIA4/GRID1/GRIK4/MAPK10	26	BP
GO:0048699	generation of neurons	13/85	1398/17910	0.0142651	0.0922428	0.0687776	LAMB1/FN1/COL3A1/TWF2/PDLIM7/ATF5/LYPLA2/DOK2/VASP/FES/POSTN/CLCF1/SERPINF1	13	BP			GO:0050767	regulation of neurogenesis	12/78	768/17910	0.000114133	0.0268087	0.0230136	ASPA/CARM1/CD38/COL3A1/CRABP2/DAAM2/DENND5A/DSCAM/EDNRB/ERBB4/FEZ1/GPRC5B	12	BP
GO:0031399	regulation of protein modification process	15/85	1718/17910	0.014608	0.0935557	0.0697565	FAM20A/FN1/ENG/MMP9/IGFBP4/LOX/MAP2K3/PPP1R15A/EMILIN1/ITGA5/SOCS3/CLCF1/PRKACA/ROR2/RAC2	15	BP			GO:0050768	negative regulation of neurogenesis	7/78	271/17910	0.000177652	0.0356813	0.0306301	CARM1/CD38/COL3A1/DAAM2/DENND5A/EDNRB/ERBB4	7	BP
GPM6B-related genes KEGG-CGGA												GPM6B-related genes KEGG-TCGA
ID	Description	GeneRatio	BgRatio	pvalue	p.adjust	qvalue	geneID	Count	one_type	two_type		ID	Description	GeneRatio	BgRatio	pvalue	p.adjust	qvalue	geneID	Count	one_type	two_type
hsa04512	ECM-receptor interaction	9/50	88/7914	2.95811e-09	5.11753e-07	4.45273e-07	LAMB1/COL6A2/COL6A3/HSPG2/FN1/IBSP/ITGA5/COL4A2/SDC1	9	Environmental Information Processing	Signaling molecules and interaction		hsa00250	Alanine, aspartate and glutamate metabolism	4/41	36/7914	3.23988e-05	0.005605	0.00470636	ASPA/GLUD1/GLUD2/GPT2	4	Metabolism	Amino acid metabolism
hsa04510	Focal adhesion	9/50	199/7914	3.44194e-06	0.000297728	0.000259051	LAMB1/COL6A2/COL6A3/FN1/IBSP/ITGA5/COL4A2/VASP/RAC2	9	Cellular Processes	Cellular community - eukaryotes		hsa04310	Wnt signaling pathway	6/41	160/7914	0.000155635	0.00735993	0.00617993	APC/CAMK2G/CTNND2/DAAM2/FBXW11/MAPK10	6	Environmental Information Processing	Signal transduction
hsa05165	Human papillomavirus infection	9/50	330/7914	0.000188479	0.00787297	0.00685023	LAMB1/COL6A2/COL6A3/FN1/IBSP/TCIRG1/ITGA5/COL4A2/PRKACA	9	Human Diseases	Infectious disease: viral		hsa00220	Arginine biosynthesis	3/41	21/7914	0.0001609	0.00735993	0.00617993	GLUD1/GLUD2/GPT2	3	Metabolism	Amino acid metabolism
hsa05110	Vibrio cholerae infection	4/50	50/7914	0.000262169	0.00787297	0.00685023	TCIRG1/KDELR3/KDELR1/PRKACA	4	Human Diseases	Infectious disease: bacterial		hsa00515	Mannose type O-glycan biosynthesis	3/41	23/7914	0.000212715	0.00735993	0.00617993	B3GALNT2/B3GAT1/FUT9	3	Metabolism	Glycan biosynthesis and metabolism
hsa05205	Proteoglycans in cancer	7/50	204/7914	0.000265943	0.00787297	0.00685023	SLC9A1/HSPG2/FN1/MMP9/ITGA5/SDC1/PRKACA	7	Human Diseases	Cancer: overview		hsa04964	Proximal tubule bicarbonate reclamation	3/41	23/7914	0.000212715	0.00735993	0.00617993	ATP1A2/GLUD1/GLUD2	3	Organismal Systems	Excretory system
hsa04974	Protein digestion and absorption	5/50	95/7914	0.000309973	0.00787297	0.00685023	COL6A2/COL6A3/COL3A1/COL15A1/COL4A2	5	Organismal Systems	Digestive system		hsa00471	D-Glutamine and D-glutamate metabolism	2/41	5/7914	0.00025931	0.00747678	0.00627803	GLUD1/GLUD2	2	Metabolism	Metabolism of other amino acids
hsa04151	PI3K-Akt signaling pathway	9/50	354/7914	0.00031856	0.00787297	0.00685023	LAMB1/COL6A2/COL6A3/FN1/IBSP/IL2RA/ITGA5/COL4A2/JAK3	9	Environmental Information Processing	Signal transduction		hsa04926	Relaxin signaling pathway	5/41	129/7914	0.000498399	0.0115656	0.00971133	COL1A2/COL3A1/EDNRB/GNAO1/MAPK10	5	Organismal Systems	Endocrine system
hsa05146	Amoebiasis	5/50	102/7914	0.000431066	0.0093218	0.00811085	LAMB1/FN1/COL3A1/COL4A2/PRKACA	5	Human Diseases	Infectious disease: parasitic		hsa04728	Dopaminergic synapse	5/41	131/7914	0.000534827	0.0115656	0.00971133	CAMK2G/GNAO1/GRIA3/GRIA4/MAPK10	5	Organismal Systems	Nervous system
hsa04310	Wnt signaling pathway	5/50	160/7914	0.00322737	0.0612647	0.0533061	PRKACA/FOSL1/ROR2/SERPINF1/RAC2	5	Environmental Information Processing	Signal transduction		hsa04723	Retrograde endocannabinoid signaling	5/41	148/7914	0.00093118	0.0178994	0.0150296	GABRG1/GNAO1/GRIA3/GRIA4/MAPK10	5	Organismal Systems	Nervous system
hsa04933	AGE-RAGE signaling pathway in diabetic complications	4/50	100/7914	0.00354131	0.0612647	0.0533061	FN1/COL3A1/THBD/COL4A2	4	Human Diseases	Endocrine and metabolic disease		hsa05033	Nicotine addiction	3/41	40/7914	0.00111634	0.0193127	0.0162164	GABRG1/GRIA3/GRIA4	3	Human Diseases	Substance dependence
